# Supplementary material for: Pre-Amplification of Cell-Free DNA: Balancing Amplification Errors with Enhanced Sensitivity
Source: Biomolecules. 2025 Jun 17;15(6):883. doi: 10.3390/biom15060883 (PMC12191314; doi:10.3390/biom15060883)
Supplement: Supplementary file 1 [file biomolecules-15-00883-s001.zip]

Archive with 1 entries (1 files):
- biomolecules-3653348-supplementary.pdf
